# Supplementary material for: An Assessment of GPT-3.5 and GPT-4.0 Responses to Scoliosis FAQs
Source: J Pers Med. 2026 Apr 7;16(4):206. doi: 10.3390/jpm16040206 (PMC13117403; doi:10.3390/jpm16040206)
Supplement: Supplementary file 1 [file jpm-16-00206-s001.zip]

Archive with 4 entries (4 files):
- S1_all_scoliosis_FAQs.pdf
- S4 Rating rubric.xlsx
- Table S2_ChatGPT3.5_Responses.pdf
- Table S3_ChatGPT4.0_Responses.pdf
