# Supplementary material for: An Assessment of GPT-3.5 and GPT-4.0 Responses to Scoliosis FAQs
Source: J Pers Med. 2026 Apr 7;16(4):206. doi: 10.3390/jpm16040206 (PMC13117403; doi:10.3390/jpm16040206)
Supplement: Supplementary file 1 [file jpm-16-00206-s001.zip › S4 Rating rubric.xlsx]

## Sheet: Sheet1
S4 Rating rubric
Score	Description
1	excellent response not requiring clarification
2	satisfactory requiring minimal clarification
3	satisfactory requiring moderate clarification
4	unsatisfactory requiring substantial clarification
